# Supplementary material for: Dpp and Hedgehog promote the glial response to neuronal apoptosis in the developing Drosophila visual system
Source: PLoS Biol. 2021 Aug 11;19(8):e3001367. doi: 10.1371/journal.pbio.3001367 (PMC8396793; doi:10.1371/journal.pbio.3001367)
Supplement: S1 Data — (XLSX) [file pbio.3001367.s030.xlsx]

## Sheet: Figure 1G
Control	Area	Total Glia	Total Glia/Area				GMR>rpr	Area	Total Glia	Total Glia/Area
	31242.9	242	0.00774576					15549.8	298	0.0191642
	13023.5	148	0.0113641					11648.4	211	0.0181141
	14559.5	159	0.0109207					11215.7	213	0.0189912
	13636.4	160	0.0117333					17567.3	319	0.0181587
	15631.1	177	0.0113236					22567.6	387	0.0171485
	32324.3	241	0.00745569					12003.6	219	0.0182445
	45385.9	259	0.00570662					12789.4	234	0.0182964
	14381.3	158	0.0109865					11115.1	226	0.0203327
	15832.2	175	0.0110534					14715.5	259	0.0176005
	18402.5	192	0.0104334					15222.8	274	0.0179993
	26908.4	198	0.0073583					12848.4	222	0.0172784
	24931.5	226	0.00906484					11823.7	213	0.0180147
	37531.4	327	0.0087127					9264.3	168	0.0181341
	23949.2	180	0.00751591					10416.5	182	0.0174723
	31459.9	229	0.00727911					16726.9	279	0.0166797
	17672.5	141	0.0079785					15253.5	289	0.0189465
	11379.4	153	0.0134453					14648.1	284	0.0193882
	11501.8	143	0.0124328					15767.2	237	0.0150312
	6718.3	106	0.0157778					19776.9	356	0.0180008
	5678.3	81	0.0142648					13662.6	302	0.0221041
	10556.2	146	0.0138307					10034.1	239	0.0238188
	30268.4	263	0.00868893					16862.6	256	0.0151815
	31732.7	235	0.00740561					12419.8	299	0.0240745
	42359.3	298	0.00703505					11905.2	253	0.0212512
	21851.9	242	0.0110746					11035.5	228	0.0206606
	20533.6	228	0.0111038					20865.5	363	0.0173971
	31967.4	259	0.008102					12000	235	0.0195833
	19766.6	199	0.0100675					13000	240	0.0184615
	30722.6	272	0.00885342					14700	240	0.0163265
	32914.7	278	0.00844607					21000	350	0.0166667
	26562.4	240	0.00903533					17200	210	0.0122093
	37000	250	0.00675676					8500	172	0.0202353
	23200	180	0.00775862					14200	330	0.0232394
	27000	200	0.00740741					8400	185	0.0220238
	26000	205	0.00788462					14700	351	0.0238776
	12500	137	0.01096					11200	335	0.0299107
	20200	180	0.00891089					15000	302	0.0201333
	12500	175	0.014					11500	271	0.0235652
	16300	225	0.0138037					15200	348	0.0228947
	14200	130	0.00915493					14000	345	0.0246429
	28495	255	0.00894894
	29577	230	0.00777631
	20127	215	0.0106822
	13000	145	0.0111538
	15000	174	0.0116
	15300	167	0.010915
	8500	110	0.0129412

## Sheet: Figure 1H
Control	No. Omattidia				GMR>rpr	No. Omattidia
	5					-1
	4					0
	3					0
	4					0
	4					0
	6					0
	7					0
	4					-1
	3					0
	4					0
	3					0
	4					0
	5					0
	5					0
	5					-1
	4					-1
	3					0
	1					0
	3					-2
	3					2
	2					0
	2					2
	3					3
	5					-1
	0					-1
	0					0
	1					0
						-1
						-2
						0
						-1
						-4
						-1
						-4
						-4
						-4
						-2
						-2
						-1
						-1

## Sheet: Figure 2I
Control	Glia	Area	Glia/Area			GMR>rpr (T0)	Glia	Area	Glia/Area			GMR>rpr (T1)	Glia	Area	Glia/Area			GMR>rpr (T2)	Glia	Area	Glia/Area
	90	9013.6	0.00998491				177	9986.4	0.0177241				220	13857.9	0.0158754				210	16880	0.0124408
	89	9952.2	0.00894275				133	8900.7	0.0149426				229	17602.2	0.0130097				245	17000	0.0144118
	129	10902.3	0.0118324				179	17826.6	0.0100412				225	16600.4	0.0135539				176	12600	0.0139683
	112	9214	0.0121554				205	18006.2	0.011385				225	15702.8	0.0143287				180	13000	0.0138462
	55	6995.7	0.00786197				246	17097.7	0.0143879				191	13598	0.0140462				221	11400	0.019386
	108	8921.4	0.0121057				92	6231.1	0.0147646				205	14847.1	0.0138074				252	14000	0.018
	95	8967.2	0.0105942				156	8873.5	0.0175804				163	11449.7	0.0142362				222	13200	0.0168182
	101	7966	0.0126789				57	5113.9	0.0111461										244	17800	0.0137079
	69	6896.6	0.0100049				129	7218	0.017872										185	10100	0.0183168
	174	18073.7	0.00962725				132	8227.2	0.0160443										197	7400	0.0266216
	140	16900.8	0.00828363				109	5526.1	0.0197246
	149	18983.1	0.00784909
	156	16289	0.00957702
	151	15930.7	0.00947855
	159	17008.9	0.00934805
	170	15895.2	0.0106951
	150	15334.4	0.00978193
	140	15603.7	0.00897223
	175	12500	0.014
	225	16300	0.0138037
	130	14200	0.00915493
	255	28495	0.00894894
	230	29577	0.00777631
	215	20127	0.0106822
	145	13000	0.0111538
	174	15000	0.0116
	167	15300	0.010915
	110	8500	0.0129412

## Sheet: Figure 2J
Control (T0)	Area	Apical Glia	Medial Glia	Basal Glia	Total Glia			GMR>RPR (T0)	Area	Apical Glia	Medial Glia	Basal Glia	Total Glia/Area
	9013.6	0	0	90	90				9986.4	16	46	115	177
	9952.2	0	0	89	89				8900.7	14	28	91	133
	10902.3	0	0	129	129				17826.6	23	55	101	179
	9214	0	0	112	112				18006.2	12	88	105	205
	6995.7	0	0	55	55				17097.7	29	79	138	246
	8921.4	0	0	108	108				6231.1	4	30	58	92
	8967.2	0	0	95	95				8873.5	16	46	94	156
	7966	0	0	101	101				5113.9	6	10	41	57
	6896.6	0	0	69	69				7218	10	36	83	129
									8227.2	11	32	89	132
									5526.1	6	35	68	109
		Apical/Area	Medial/Area	Basal/Area	Total Glia/Area					Apical/Area	Medial/Area	Basal/Area	Total Glia/Area
		0	0	0.00998491	0.00998491					0.00160218	0.00460626	0.0115157	0.0177241
		0	0	0.00894275	0.00894275					0.00157291	0.00314582	0.0102239	0.0149426
		0	0	0.0118324	0.0118324					0.00129021	0.00308528	0.00566569	0.0100412
		0	0	0.0121554	0.0121554					0.000666437	0.00488721	0.00583132	0.011385
		0	0	0.00786197	0.00786197					0.00169613	0.0046205	0.00807126	0.0143879
		0	0	0.0121057	0.0121057					0.000641941	0.00481456	0.00930815	0.0147646
		0	0	0.0105942	0.0105942					0.00180312	0.00518397	0.0105933	0.0175804
		0	0	0.0126789	0.0126789					0.00117327	0.00195545	0.00801736	0.0111461
		0	0	0.0100049	0.0100049					0.00138543	0.00498753	0.011499	0.017872
										0.00133703	0.00388954	0.0108178	0.0160443
										0.00108576	0.00633358	0.0123052	0.0197246

## Sheet: Figure 2K
Control (T1)	Area	Apical Glia	Medial Glia	Basal Glia	Total Glia			GMR>RPR (T1)	Area	Apical Glia	Medial Glia	Basal Glia	Total Glia/Area
	18073.7	0	0	174	174				13857.9	26	59	135	220
	16900.8	0	0	140	140				17602.2	41	88	100	229
	18983.1	0	0	149	149				16600.4	31	79	115	225
	16289	0	0	156	156				15702.8	21	64	140	225
	15930.7	0	0	151	151				13598	20	43	128	191
	17008.9	0	0	159	159				14847.1	25	71	109	205
	15895.2	0	0	170	170				11449.7	19	68	76	163
	15334.4	0	0	150	150
	15603.7			140	140
		Apical/Area	Medial/Area	Basal/Area	Total Glia/Area					Apical/Area	Medial/Area	Basal/Area	Total Glia/Area
		0	0	0.00962725	0.00962725					0.00187619	0.0042575	0.00974174	0.0158754
		0	0	0.00828363	0.00828363					0.00232925	0.00499938	0.00568111	0.0130097
		0	0	0.00784909	0.00784909					0.00186742	0.00475892	0.00692754	0.0135539
		0	0	0.00957702	0.00957702					0.00133734	0.00407571	0.00891561	0.0143287
		0	0	0.00947855	0.00947855					0.0014708	0.00316223	0.00941315	0.0140462
		0	0	0.00934805	0.00934805					0.00168383	0.00478208	0.0073415	0.0138074
		0	0	0.0106951	0.0106951					0.00165943	0.00593902	0.00663773	0.0142362
		0	0	0.00978193	0.00978193
		0	0	0.00897223	0.00897223

## Sheet: Figure 2L
Control (T2)	Area	Apical Glia	Medial Glia	Basal Glia	Total Glia			GMR>RPR (T2)	Area	Apical Glia	Medial Glia	Basal Glia	Total Glia/Area
	12500	0	0	175	175				16880	0	0	210	210
	16300	0	0	225	225				17000	0	0	245	245
	14200	0	0	130	130				12600	0	0	176	176
	28495	0	0	255	255				13000	0	0	180	180
	29577	0	0	230	230				11400	0	0	221	221
	20127	0	0	215	215				14000	0	0	252	252
	13000	0	0	145	145				13200	0	0	222	222
	15000	0	0	174	174				17800	0	0	244	244
	15300	0	0	167	167				10100	0	0	185	185
	8500	0	0	110	110				7400	0	0	197	197
		Apical/Area	Medial/Area	Basal/Area	Total Glia/Area					Apical/Area	Medial/Area	Basal/Area	Total Glia/Area
		0	0	0.014	0.014					0	0	0.0124408	0.0124408
		0	0	0.0138037	0.0138037					0	0	0.0144118	0.0144118
		0	0	0.00915493	0.00915493					0	0	0.0139683	0.0139683
		0	0	0.00894894	0.00894894					0	0	0.0138462	0.0138462
		0	0	0.00777631	0.00777631					0	0	0.019386	0.019386
		0	0	0.0106822	0.0106822					0	0	0.018	0.018
		0	0	0.0111538	0.0111538					0	0	0.0168182	0.0168182
		0	0	0.0116	0.0116					0	0	0.0137079	0.0137079
		0	0	0.010915	0.010915					0	0	0.0183168	0.0183168
		0	0	0.0129412	0.0129412					0	0	0.0266216	0.0266216

## Sheet: Figure 2P
	Control	Damaged
	158057	139252
	148060	135542
	149337	124952
	138110	133489
	149184	129103
	148429	149201
	136458	145257

## Sheet: Figure 3E
Control	Area	Total Glia	Total Glia/Area			repoGal4>rbfCA	Area	Total Glia	Total Glia/Area			GMRQF>rpr	Area	Total Glia	Total Glia/Area			GMRQF>rpr	Area	Total Glia	Total Glia/Area			GMRQF>rpr	Area	Total Glia	Total Glia/Area
	31242.9	242	0.00774576			(24).	24369.2	25	0.00102589				10986.3	238	0.0216633			repoGal4>rbfCA (24)	13852.6	98	0.00707448			repoGal4>rbfCA (72)	8090.5	28	0.00346085
	13023.5	148	0.0113641				9036.3	9	0.000995983				15332.1	306	0.0199581				13054.7	111	0.00850268				11243.3	23	0.00204566
	14559.5	159	0.0109207				25786.9	23	0.000891926				15539.7	263	0.0169244				14936.2	143	0.00957405				12132.5	50	0.00412116
	13636.4	160	0.0117333				12420.7	34	0.00273737				15405.3	265	0.0172019				10725.8	19	0.00177143				16021.3	38	0.00237184
	15631.1	177	0.0113236				26721.3	18	0.00067362				12369.3	243	0.0196454				12100.2	108	0.00892547				11979.4	34	0.00283821
	32324.3	241	0.00745569				10464.1	35	0.00334477				11089.3	241	0.0217327				15368.1	70	0.00455489				16767.1	49	0.00292239
	45385.9	259	0.00570662				11041.7	8	0.000724526				13968.4	256	0.0183271				10907.3	25	0.00229204				16839.9	26	0.00154395
	14381.3	158	0.0109865				22736.9	24	0.00105555				15711.2	271	0.0172488				19382.3	159	0.00820336				4253.6	8	0.00188076
	15832.2	175	0.0110534										17530.2	271	0.015459				9456.3	15	0.00158624				5798.3	19	0.00327682
	18402.5	192	0.0104334										12764.5	228	0.017862				18369.4	36	0.00195978				7959.5	22	0.00276399
	26908.4	198	0.0073583										11834.5	186	0.0157168				82536.3	27	0.000327129
	24931.5	226	0.00906484										11080.3	200	0.0180501
	37531.4	327	0.0087127										12150.5	221	0.0181886
	23949.2	180	0.00751591										13507.8	239	0.0176935
	31459.9	229	0.00727911										15678.1	274	0.0174766
	17672.5	141	0.0079785										7700	133	0.0172727
	11379.4	153	0.0134453										6700	124	0.0185075
	11501.8	143	0.0124328										8160	125	0.0153186
	6718.3	106	0.0157778										9600	180	0.01875
	5678.3	81	0.0142648										9180	200	0.0217865
	10556.2	146	0.0138307										7000	110	0.0157143
	30268.4	263	0.00868893										15300	254	0.0166013
	31732.7	235	0.00740561										19600	285	0.0145408
	42359.3	298	0.00703505										13000	220	0.0169231
	21851.9	242	0.0110746
	20533.6	228	0.0111038
	31967.4	259	0.008102
	19766.6	199	0.0100675
	30722.6	272	0.00885342
	32914.7	278	0.00844607
	26562.4	240	0.00903533
	37000	250	0.00675676
	23200	180	0.00775862
	27000	200	0.00740741
	26000	205	0.00788462
	12500	137	0.01096
	20200	180	0.00891089
	12500	175	0.014
	16300	225	0.0138037
	14200	130	0.00915493
	28495	255	0.00894894
	29577	230	0.00777631
	20127	215	0.0106822
	13000	145	0.0111538
	15000	174	0.0116
	15300	167	0.010915
	8500	110	0.0129412

## Sheet: Figure 3F
Control	Total Glia	Glia Ph3	Glia Ph3*100/Total Glia			repoGal4>rbfCA	Total Glia	Glia Ph3	Glia Ph3*100/Total Glia			GMRQF>rpr	Total Glia	Glia Ph3	Glia Ph3*100/Total Glia			GMRQF>rpr	Total Glia	Glia Ph3	Glia Ph3*100/Total Glia			GMRQF>rpr	Total Glia	Glia Ph3	Glia Ph3*100/Total Glia
	242	2	0.826446			(24).	25	0	0				241	4	1.65975			repoGal4>rbfCA (24)	98	1	1.02041			repoGal4>rbfCA (72)	28	0	0
	148	2	1.35135				9	0	0				256	4	1.5625				111	0	0				23	0	0
	159	2	1.25786				23	0	0				271	5	1.84502				143	3	2.0979				50	0	0
	160	4	2.5				34	0	0				271	5	1.84502				19	0	0				38	0	0
	177	2	1.12994				18	0	0				228	5	2.19298				108	2	1.85185				34	0	0
	241	4	1.65975				35	0	0				186	4	2.15054				70	0	0				49	0	0
	259	3	1.1583				8	0	0				200	7	3.5				25	0	0				26	0	0
	158	1	0.632911				24	0	0				221	4	1.80995				159	4	2.51572				8	0	0
	175	3	1.71429										239	5	2.09205				15	0	0				19	0	0
	192	3	1.5625										274	8	2.91971				36	0	0
	198	3	1.51515										300	8	2.66667				27	0	0
	229	2	0.873362										230	10	4.34783
	141	3	2.12766										305	4	1.31148
	153	3	1.96078
	143	0	0
	250	1	0.4
	180	3	1.66667
	200	2	1
	205	0	0
	137	2	1.45985
	180	1	0.555556
	175	0	0
	225	4	1.77778
	130	1	0.769231
	255
	230
	215
	145
	174
	167
	110

## Sheet: Figure 4 Q
ControlWg	Total Glia	WG	Area	WG/Total glia		GMR>rpr WG	Total Glia	WG	Area	WG/Total Glia		Control PN	Total Glia	PN	Area	PN/Total Glia		GMR>rpr PN	Total Glia	PN	Area	PN/Total Glia
	156	60	9200	0.384615			133	25	7350	0.18797			156	96	9200	0.615385			133	108	7350	0.81203
	100	28	9700	0.28			124	17	6000	0.137097			100	72	9700	0.72			124	107	6000	0.862903
	140	50	10100	0.357143			125	17	7800	0.136			140	90	10100	0.642857			125	108	7800	0.864
	124	47	9800	0.379032			180	28	9500	0.155556			124	77	9800	0.620968			180	152	9500	0.844444
	56	11	5000	0.196429			200	28	8200	0.14			56	45	5000	0.803571			200	172	8200	0.86
	53	12	3400	0.226415			154	16	6700	0.103896			53	41	3400	0.773585			154	138	6700	0.896104
	64	15	4800	0.234375			110	20	6700	0.181818			64	49	4800	0.765625			110	90	6700	0.818182
	65	17	5000	0.261538			242	27	14000	0.11157			65	48	5000	0.738462			242	215	14000	0.88843
	75	14	4800	0.186667			174	33	11400	0.189655			75	61	4800	0.813333			174	141	11400	0.810345
	128	31	10000	0.242188			248	33	13000	0.133065			128	97	10000	0.757812			248	215	13000	0.866935
	133	49	13300	0.368421			262	45	18100	0.171756			133	84	13300	0.631579			262	217	18100	0.828244
	142	49	10500	0.34507			272	48	18000	0.176471			142	93	10500	0.65493			272	224	18000	0.823529
	105	35	9400	0.333333			245	38	15500	0.155102			105	70	9400	0.666667			245	207	15500	0.844898
	165	45	13800	0.272727			300	41	16200	0.136667			165	120	13800	0.727273			300	259	16200	0.863333
	190	68	18900	0.357895			254	31	14200	0.122047			190	122	18900	0.642105			254	223	14200	0.877953
	215	86	13500	0.4			285	48	18100	0.168421			215	129	13500	0.6			285	237	18100	0.831579
	195	65	16300	0.333333			220	30	11800	0.136364			195	130	16300	0.666667			220	190	11800	0.863636
	190	62	13800	0.326316									190	128	13800	0.673684
	200	103	17000	0.515									200	97	17000	0.485
	174	52	12800	0.298851									174	122	12800	0.701149
	226	70	19000	0.309735									226	156	19000	0.690265
	281	80	15400	0.284698									281	201	15400	0.715302

[truncated: 21 more sheets: Figure 4R, Figure 4S, Figure 5I, Figure 5J, Figure 5K, Figure 6H, Figure 6I, Figure 6N, Figure 6O, Figure 8G, Figure 8H, Figure 8O, Figure 8P, Figure 9G, Figure 9H, Figure 9I, Figure 10K, Figure 10L, Figure 10M, Figure 11C …]
