# Supplementary material for: Dpp and Hedgehog promote the glial response to neuronal apoptosis in the developing Drosophila visual system
Source: PLoS Biol. 2021 Aug 11;19(8):e3001367. doi: 10.1371/journal.pbio.3001367 (PMC8396793; doi:10.1371/journal.pbio.3001367)
Supplement: S2 Data — (XLSX) [file pbio.3001367.s031.xlsx]

## Sheet: Figure S2 E
Control	Total Glia	EdU	EdU*100/Total Glia				GMR>rpr	Total Glia	EdU	EdU*100/Total Glia
	245	64	26.1224					273	88	32.2344
	291	77	26.4605					299	86	28.7625
	188	55	29.2553					301	97	32.2259
	249	63	25.3012					199	84	42.2111
	284	87	30.6338					173	77	44.5087
	289	74	25.6055					289	91	31.4879
	175	53	30.2857					215	61	28.3721
	120	42	35					289	109	37.7163
	144	45	31.25					299	108	36.1204
	208	63	30.2885					173	60	34.6821

## Sheet: Figure S2 F
Control	Total Glia	Glia Ph3	Glia Ph3*100/Total Glia				GMR>rpr	Total Glia	Glia Ph3	Glia Ph3*100/Total Glia
	242	2	0.826446					298	5	1.67785
	148	2	1.35135					211	7	3.31754
	159	2	1.25786					213	6	2.8169
	160	4	2.5					319	6	1.88088
	177	2	1.12994					387	5	1.29199
	241	4	1.65975					219	3	1.36986
	259	3	1.1583					234	4	1.7094
	158	1	0.632911					226	6	2.65487
	175	3	1.71429					259	5	1.9305
	192	3	1.5625					274	5	1.82482
	198	3	1.51515					222	7	3.15315
	229	2	0.873362					213	4	1.87793
	141	3	2.12766					279	5	1.79211
	153	3	1.96078					289	4	1.38408
	143	0	0					284	4	1.40845
	250	1	0.4					237	4	1.68776
	180	3	1.66667					356	4	1.1236
	200	2	1					302	6	1.98675
	205	0	0					239	5	2.09205
	137	2	1.45985					253	4	1.58103
	180	1	0.555556					228	6	2.63158
	175	0	0					235	3	1.2766
	225	4	1.77778					240	5	2.08333
	130	1	0.769231					240	0	0
								350	4	1.14286
								210	4	1.90476
								172	3	1.74419
								330	8	2.42424
								185	2	1.08108
								351	3	0.854701
								335	7	2.08955
								302	4	1.3245
								271	6	2.21402
								348	2	0.574713
								345	5	1.44928

## Sheet: Figure S3 E
Control	Area	Glia	Glia/Area			GMR>rpr (T0)	Area	Glia	Glia/Area			GMR>rpr (T1)	Area	Glia	Glia/Area			GMR>rpr (T2)	Area	Glia	Glia/Area
	12003.6	5	0.000416542				11205.3	6	0.000535461				15230.5	7	0.000459604				16880	2	0.000118483
	11203.5	4	0.000357031				10967.2	8	0.000729448				15074.2	8	0.000530708				17000	2	0.000117647
	23052.8	3	0.000130136				15452.1	5	0.000323581				13078.9	5	0.000382295				12600	5	0.000396825
	21320.2	4	0.000187616				14952.3	7	0.000468155				12899.7	7	0.000542648				13000	2	0.000153846
	24310.1	2	8.22703e-05				11980.2	3	0.000250413				22131.8	9	0.000406655				11400	1	8.77193e-05
	23203.2	3	0.000129293				10921.1	5	0.000457829				12097.2	6	0.000495983				14000	3	0.000214286
	21256.1	4	0.000188181				25812.4	9	0.00034867				13009.1	6	0.000461216				13200	1	7.57576e-05
	25305.2	3	0.000118553				15248.1	7	0.000459074				13897.7	6	0.000431726				17800	2	0.00011236
	38012.5	4	0.000105229				12002.2	6	0.000499908				11780.3	4	0.00033955				10100	1	9.90099e-05
	15598.3	4	0.000256438				11024.8	10	0.000907046				17623.7	7	0.000397192				7400	1	0.000135135
	10249.3	5	0.000487838				19582.2	7	0.000357467
	23895.4	7	0.000292943				19482.3	8	0.000410629
	15171.2	6	0.000395486				14801.3	9	0.000608055
	18909.8	5	0.000264413				14017.3	4	0.000285362
	9892.3	3	0.000303266
	14189.1	4	0.000281907
	15823.9	5	0.000315978
	11129.7	3	0.000269549
	13082.5	4	0.000305752
	17021.2	5	0.000293751

## Sheet: Figure S4 E
Control	Migration Range				GMR>rpr	Migration Range
	0					-4
	0					-5
	0					-5
	0					-4
	-1					-4
	0					-4
	-1					-5
	-1					-4
	-3					-6
	0					-5
	-1					-6
	0					-6
	0					-6
	0					-5
	0					-5
	0					-6
	-1
	0

## Sheet: Figure S10 D
Control	Area	Total Glia	Total Glia/Area			hepr75	Area	Total Glia	Total Glia/Area			eiger1/eiger3	Area	Total Glia	Total Glia/Area
	31242.9	242	0.00774576				21400	94	0.00439252				9600	120	0.0125
	13023.5	148	0.0113641				22300	88	0.00394619				19000	195	0.0102632
	14559.5	159	0.0109207				5600	37	0.00660714				16300	150	0.00920245
	13636.4	160	0.0117333				19000	90	0.00473684				13000	190	0.0146154
	15631.1	177	0.0113236				9300	60	0.00645161				9500	135	0.0142105
	32324.3	241	0.00745569				23400	89	0.00380342				28000	205	0.00732143
	45385.9	259	0.00570662				24700	132	0.00534413				18285	182	0.00995351
	14381.3	158	0.0109865				18200	126	0.00692308				29603	231	0.00780326
	15832.2	175	0.0110534				27400	166	0.00605839				29311	212	0.00723278
	18402.5	192	0.0104334				19200	130	0.00677083				33036	213	0.00644751
	26908.4	198	0.0073583				21500	137	0.00637209				32690	219	0.0066993
	24931.5	226	0.00906484				17500	117	0.00668571				33793	243	0.00719084
	37531.4	327	0.0087127				20400	170	0.00833333				37902	289	0.00762493
	23949.2	180	0.00751591				16700	89	0.00532934				34691	294	0.00847482
	31459.9	229	0.00727911				17000	109	0.00641176				29479	233	0.00790393
	17672.5	141	0.0079785				17800	125	0.00702247				9054	90	0.00994036
	11379.4	153	0.0134453				19300	95	0.00492228				29945	210	0.00701286
	11501.8	143	0.0124328				17500	108	0.00617143
	6718.3	106	0.0157778				17600	120	0.00681818
	5678.3	81	0.0142648				10700	102	0.00953271
	10556.2	146	0.0138307				9600	72	0.0075
	30268.4	263	0.00868893				13100	109	0.00832061
	31732.7	235	0.00740561				24000	101	0.00420833
	42359.3	298	0.00703505				24900	131	0.00526104
	21851.9	242	0.0110746				17700	134	0.00757062
	20533.6	228	0.0111038				30012	108	0.00359856
	31967.4	259	0.008102				31228	111	0.0035545
	19766.6	199	0.0100675				22799	85	0.00372823
	30722.6	272	0.00885342				9412	57	0.0060561
	32914.7	278	0.00844607				11358	46	0.00405001
	26562.4	240	0.00903533				5539	30	0.00541614
	37000	250	0.00675676				9824	55	0.00559853
	23200	180	0.00775862
	27000	200	0.00740741
	26000	205	0.00788462
	12500	137	0.01096
	20200	180	0.00891089
	12500	175	0.014
	16300	225	0.0138037
	14200	130	0.00915493
	28495	255	0.00894894
	29577	230	0.00777631
	20127	215	0.0106822
	13000	145	0.0111538
	15000	174	0.0116
	15300	167	0.010915
	8500	110	0.0129412

## Sheet: Figure S10 E
Control	Total Glia	Glia Ph3	Glia Ph3*100/Total Glia			hepr75	Total Glia	Glia Ph3	Glia Ph3*100/Total Glia			eiger1/eiger3	Total Glia	Glia Ph3	Glia Ph3*100/Total Glia
	242	2	0.826446				166	3	1.80723				182	4	2.1978
	148	2	1.35135				130	1	0.769231				231	3	1.2987
	159	2	1.25786				137	1	0.729927				212	3	1.41509
	160	4	2.5				117	0	0				213	4	1.87793
	177	2	1.12994				170	3	1.76471				219	5	2.28311
	241	4	1.65975				108	3	2.77778				243	5	2.05761
	259	3	1.1583				111	3	2.7027				289	3	1.03806
	158	1	0.632911				85	3	3.52941				294	5	1.70068
	175	3	1.71429				57	1	1.75439				233	4	1.71674
	192	3	1.5625				46	0	0				90	3	3.33333
	198	3	1.51515				30	0	0				210	4	1.90476
	229	2	0.873362				55	2	3.63636
	141	3	2.12766
	153	3	1.96078
	143	0	0
	250	1	0.4
	180	3	1.66667
	200	2	1
	205	0	0
	137	2	1.45985
	180	1	0.555556
	175	0	0
	225	4	1.77778
	130	1	0.769231

## Sheet: Figure S10 F
Control	Total Glia	EdU	EdU*100/Total Glia				hepr75	Total Glia	EdU	EdU*100/Total Glia
	245	64	26.1224					65	15	23.0769
	291	77	26.4605					114	26	22.807
	188	55	29.2553					80	22	27.5
	249	63	25.3012					110	29	26.3636
	284	87	30.6338					56	15	26.7857
	289	74	25.6055					65	14	21.5385
	175	53	30.2857					49	16	32.6531
	120	42	35					43	14	32.5581
	144	45	31.25					69	21	30.4348
	208	63	30.2885

## Sheet: Figure S11 H
Control	μm/min				hep75	μm/min
	0.1315					0.04775
	0.0663125					0.0311875
	0.09725					0.0080875
	0.0718125					0.03305
	0.100187					0.0145938
	0.10825					0.0252563
	0.06775					0.0102
	0.0339375					0.02185
	0.119313					-0.0216375
	0.0846875					-0.0280437
	0.0795625					-0.0228125
	0.0663125					-0.0155687
	0.075875					-0.0549375
	0.048625					-0.0395625
	0.109232					-0.0541875
	0.0737143					-0.104188
	0.0874286					-0.0541875
	0.0704286					0.102063
	0.103054					0.0541875
	0.0939107					0.0416875
	0.0580714					0.133375
	0.0863571					0.145813
	0.0116964					0.125
	0.134232					0.0541875
	0.0906428					0.129188
	0.0911071					-0.0355
	0.0854107					-0.0354375
	0.0480893					0.0758125
	0.0784821					0.0854375
	0.0610714					0.095
	0.0593036					0.0398125
	0.05025					0.0521875
	0.0341071					0.0041875
	0.0702857					0.0566875
	0.063					0.0233125
	0.111232					0.0566875
	0.0561607					0.0209375
	0.0408571					0.0678125
	0.0456786					0.0606875
	0.00476667					0.0960625
	0.0036625					-0.0515625
	0.00579167					-0.116411
	0.00764583					-0.04755
	0.00182917					-0.117194
	0.00854583					-0.0222222
	0.00711667					-0.0459167
	0.0195417					0.0895833
	0.0239833					0.0607444
	0.0173583					0.0529444
	0.015075					0.0778889
	0.00272917					0.107806
	0.00431667					0.0631778
	0.00793333					0.0452389
	0.0184708					0.0658833
	-0.0081875					0.0647444
	-0.00695833					0.0509556
	-0.00854583
	-0.00492083
	-0.0110042
	-0.00182917

## Sheet: Figure S13 I
Control	Area	Total Glia	Total Glia/Area			GMR>rpr	Area	Total Glia	Total Glia/Area			GMR>hepCA	Area	Total Glia	Total Glia/Area			GMR>hepCA	Area	Total Glia	Total Glia/Area
	31242.9	242	0.00774576				15549.8	298	0.0191642				26563.2	271	0.0102021			microRGH	27973.9	283	0.0101166
	13023.5	148	0.0113641				11648.4	211	0.0181141				28339.8	351	0.0123854				41652.3	403	0.00967534
	14559.5	159	0.0109207				11215.7	213	0.0189912				30842.1	356	0.0115427				28912.3	259	0.00895813
	13636.4	160	0.0117333				17567.3	319	0.0181587				19119.5	253	0.0132326				27369.2	239	0.00873244
	15631.1	177	0.0113236				22567.6	387	0.0171485				21353.7	245	0.0114734				26693.2	259	0.00970285
	32324.3	241	0.00745569				12003.6	219	0.0182445				20326.6	289	0.0142178				28459.6	289	0.0101547
	45385.9	259	0.00570662				12789.4	234	0.0182964				22086.3	341	0.0154394				29356.2	292	0.00994679
	14381.3	158	0.0109865				11115.1	226	0.0203327				18483.5	223	0.0120648				25169.5	258	0.0102505
	15832.2	175	0.0110534				14715.5	259	0.0176005				25423.6	250	0.00983338				29536.3	298	0.0100893
	18402.5	192	0.0104334				15222.8	274	0.0179993				14523.6	201	0.0138395				11236.6	157	0.0139722
	26908.4	198	0.0073583				12848.4	222	0.0172784				25864.4	258	0.0099751
	24931.5	226	0.00906484				11823.7	213	0.0180147				27203.3	314	0.0115427
	37531.4	327	0.0087127				9264.3	168	0.0181341				21689.9	261	0.0120333
	23949.2	180	0.00751591				10416.5	182	0.0174723				24711.2	253	0.0102383
	31459.9	229	0.00727911				16726.9	279	0.0166797				21291.6	226	0.0106145
	17672.5	141	0.0079785				15253.5	289	0.0189465
	11379.4	153	0.0134453				14648.1	284	0.0193882
	11501.8	143	0.0124328				15767.2	237	0.0150312
	6718.3	106	0.0157778				19776.9	356	0.0180008
	5678.3	81	0.0142648				13662.6	302	0.0221041
	10556.2	146	0.0138307				10034.1	239	0.0238188
	30268.4	263	0.00868893				16862.6	256	0.0151815
	31732.7	235	0.00740561				12419.8	299	0.0240745
	42359.3	298	0.00703505				11905.2	253	0.0212512
	21851.9	242	0.0110746				11035.5	228	0.0206606
	20533.6	228	0.0111038				20865.5	363	0.0173971
	31967.4	259	0.008102				12000	235	0.0195833
	19766.6	199	0.0100675				13000	240	0.0184615
	30722.6	272	0.00885342				14700	240	0.0163265
	32914.7	278	0.00844607				21000	350	0.0166667
	26562.4	240	0.00903533				17200	210	0.0122093
	37000	250	0.00675676				8500	172	0.0202353
	23200	180	0.00775862				14200	330	0.0232394
	27000	200	0.00740741				8400	185	0.0220238
	26000	205	0.00788462				14700	351	0.0238776
	12500	137	0.01096				15000	302	0.0201333
	20200	180	0.00891089				11500	271	0.0235652
	12500	175	0.014				15200	348	0.0228947
	16300	225	0.0138037				14000	345	0.0246429
	14200	130	0.00915493
	28495	255	0.00894894
	29577	230	0.00777631
	20127	215	0.0106822
	13000	145	0.0111538
	15000	174	0.0116
	15300	167	0.010915
	8500	110	0.0129412

## Sheet: Figure S13J
Control	Area	Total Glia	Total Glia/Area			repoGal4>hepCA	Area	Total Glia	Total Glia/Area
	31242.9	242	0.00774576				6337.6	90	0.014201
	13023.5	148	0.0113641				9898.3	115	0.0116182
	14559.5	159	0.0109207				14256.3	156	0.0109425
	13636.4	160	0.0117333				15121.6	147	0.00972119
	15631.1	177	0.0113236				10859.8	112	0.0103133
	32324.3	241	0.00745569				16893.3	154	0.00911604
	45385.9	259	0.00570662				13608.7	119	0.00874441
	14381.3	158	0.0109865				21236.6	159	0.00748707
	15832.2	175	0.0110534				25369.2	161	0.00634628
	18402.5	192	0.0104334				13000	126	0.00969231
	26908.4	198	0.0073583				12500	160	0.0128
	24931.5	226	0.00906484				4300	52	0.012093
	37531.4	327	0.0087127				26000	240	0.00923077
	23949.2	180	0.00751591
	31459.9	229	0.00727911
	17672.5	141	0.0079785
	11379.4	153	0.0134453
	11501.8	143	0.0124328
	6718.3	106	0.0157778
	5678.3	81	0.0142648
	10556.2	146	0.0138307
	30268.4	263	0.00868893
	31732.7	235	0.00740561
	42359.3	298	0.00703505
	21851.9	242	0.0110746
	20533.6	228	0.0111038
	31967.4	259	0.008102
	19766.6	199	0.0100675
	30722.6	272	0.00885342
	32914.7	278	0.00844607
	26562.4	240	0.00903533
	37000	250	0.00675676
	23200	180	0.00775862
	27000	200	0.00740741
	26000	205	0.00788462
	12500	137	0.01096
	20200	180	0.00891089
	12500	175	0.014
	16300	225	0.0138037
	14200	130	0.00915493
	28495	255	0.00894894
	29577	230	0.00777631
	20127	215	0.0106822
	13000	145	0.0111538
	15000	174	0.0116
	15300	167	0.010915
	8500	110	0.0129412

[truncated: 13 more sheets: Figure S13 K, Figure S17 A, Figure S17B, Figure S17 C, Figure S17 D, Figure S18 E, Figure S18 F, Figure S20 E, Figure S22 I, Figure S25 J, Figure S25 K, Figure S26 H, Figure S26 I]
